# Supplementary material for: Poor glycaemic control contributes to a shift towards prothrombotic and antifibrinolytic state in pregnant women with type 1 diabetes mellitus
Source: PLoS One. 2020 Oct 8;15(10):e0237843. doi: 10.1371/journal.pone.0237843 (PMC7544075; doi:10.1371/journal.pone.0237843)
Supplement: S1 Table — (XLSX) [file pone.0237843.s001.xlsx]

## Sheet: Arkusz1
LP	week of gestation	AGE OF DIAGNOSIS (PGDM)	DM DURATION (PGDM)	T10 [s]	AUC30	OT [s]	T80-T10 [s]	mass [kg]	height [m]	AGE	Body mass index, [kg/m2]	Systolic Blood Pressure [mmHg]	Diastolic Blood Pressure [mmHg]	ALT	AST	GLU	type DM	glc control	HbA1c	CHOL	HDL	LDL	TG	Serum creatinine, [mg/dL]	eGFR	cockcroft gault (creatinine)	MDRD (creatinine)	Uric acid [mg/dL]	Urea [mg/dL]	BUN [mg/dL]	Sodium [mmol/L]	Potassium [mmol/L]	Chloride [mmol/L]	Calcium [mmol/L]	Magnesium [mmol/L]	CRP	Antithrombin, [%]	APTT [s]	D-dimers [ng/mL]	fibrynogen	PT	INR	prothrombin index	AGE	LEU [G/L]	E [G/L]	PLT [G/L]	HGB [mmol/L]	HCT [L/L]
54	12	16	19	774	935.4	1255	481	63.7	1.67	35	22.8405	112	65	10.4	6.6	69.2	TYPE 1	SUFFICIENT GLC CONTROL	5.7	127.3	56.3	56.2	74	0.58	133.36	136.14	125.943	2.7	9.7	4.53	136	3.9	101.6	2.29	0.8	1.53	96	33.7	844	4.53	11.8	1.07	93.2	35	4.3	4.16	171	7.7	0.348
56	13	15	17	657	1430.9	813	156	59	1.63	31	22.2063	92	67	10.2	13.1	104.3	TYPE 1	SUFFICIENT GLC CONTROL	5.7	214	111.5	90.3	61.2	0.48	156.72	158.17	160.59	2.3	13.5	6.3	136	3.9	99.4	2.27	0.82	1.29	57	35.4	460	3.19	12.5	1.19	88	31	6.12	4.1	237	7.9	0.376
67	11	2	21	288	1983.5	360	72	68.1	1.69	23	23.8437	105	62	10.9	13	84.2	TYPE 1	SUFFICIENT GLC CONTROL	6.4	149.7	85.7	52.3	58.6	0.56	167.72	167.97	142.816	4.3	19.7	9.2	137	4	102.6	2.29	0.76	0.63	82	29.2	303	4.88	11.3	1.03	97.3	23	7.33	3.93	224	7.8	0.362
71	12	10	19	316	1639.3	652	336	64.9	1.63	28	24.427	110	60	12.9	17.8	91.2	TYPE 1	SUFFICIENT GLC CONTROL	6.5	157.2	82.4	63.2	58.2	0.72	118.3	119.184	102.679	3.8	22.6	10.55	138	4.3	101.9	2.4	0.71	2.1	79	25.8	393	3.11	11.3	1.03	97.3	28	7.94	4.02	350	7.5	0.343
47	15	15	6	384	1828.8	475	91	75.8	1.76	21	24.4706	125	73	9.7	14	78.3	TYPE 1	SUFFICIENT GLC CONTROL	5	202.6	69	103.4	150.9	0.51	209.35	208.801	162.058	2.4	15.6	7.29	137	4.2	101.6	2.29	0.75	10.06	88	28.3	614	5.39	11.2	1.02	98.2	21	8.36	4.88	222	7.3	0.361
50	9	17	6	479	1662.7	640	161	52	1.64	23	19.3337	100	60	9.7	16.5	49.6	TYPE 1	SUFFICIENT GLC CONTROL	5.9	185.8	65.4	106.6	68.9	0.54	133.01	133.009	148.937	2.3	18.1	8.45	138	4.2	97.8	2.41	0.88	1.56	105	28.8	600	4.67	12.2	1.11	90.2	23	11.92	4.57	318	6.8	0.354
52	12	15	17	535	1618.5	647	112	67.9	1.65	31	24.9403	112	76	9.1	14	92.7	TYPE 1	SUFFICIENT GLC CONTROL	6.1	194.5	84.5	92	90.1	0.66	131.36	132.385	111.203	2.8	17.6	8.22	137	4.3	100.7	2.27	0.74	5.97	87	30.3	333	4.61	11	1	100	31	6.5	4.34	202	8.2	0.362
57	11	12	18	546	1592.8	670	124	83.5	1.69	30	29.2357	124	86	19	19.8	53.4	TYPE 1	SUFFICIENT GLC CONTROL	6.4	159.2	99.1	39.3	103.8	0.46	235.73	235.726	169.8	2	12.7	5.93	137	4.2	100.4	2.44	0.77	0.84	81	25.6	651	4.79	10.9	0.99	100.9	30	11.45	4.86	333	7.2	0.354
58	8	19	12	300	1939	413	113	89.5	1.71	31	30.6077	102	81	9.7	14.3	42.7	TYPE 1	SUFFICIENT GLC CONTROL	6.5	128.9	66.4	54	42.6	0.77	149.57	149.57	93.0808	3.3	17.8	8.31	138	3.6	100.6	2.27	0.79	2.88	74	30.5	488	4.37	11.9	1.08	92.4	31	14.58	4.63	319	8.7	0.408
59	11	15	6	245	1999.3	364	119	53.6	1.63	21	20.1739	117	67	11	17.1	99	TYPE 1	POOR GLC CTRL	7.9	157.3	80.9	63.7	63.7	0.6	124.1	125.501	134.344	2.7	18.4	8.59	139	4.2	104.5	2.34	0.69	0.82	89	28.2	182	3.35	11.7	1.06	94	21	7.64	4.09	211	7.7	0.356
60	15	14	13	224	2047.5	319	95	77	1.68	27	27.2817	101	63	8	8.7	265.2	TYPE 1	POOR GLC CTRL	8.5	155.1	99.3	42	68.9	0.56	183.43	183.429	138.242	2.3	17	7.94	135	3.9	98.9	2.39	0.66	3.39	104	29.2	247	4.7	10.9	0.99	100.9	27	8.68	4.51	253	8.3	0.379
61	9	16	7	164	1833.2	629	465	110	1.61	22	42.4366	115	65	10.3	16.1	116.2	TYPE 1	POOR GLC CTRL	6.7	163.9	53.4	77.6	164.6	0.59	257.52	259.722	135.688	3.7	16.7	7.8	136	4.1	102.9	2.41	0.82	19.57	88	36.4	218	8.35	12.3	1.12	89.4	22	8.84	4.19	216	7.4	0.342
62	11	23	7	279	1968.4	377	98	53.7	1.7	30	18.5813	91	62	9.2	14	54.5	TYPE 1	SUFFICIENT GLC CONTROL	6.1	173.1	97.3	62.1	68.6	0.58	114.19	120.233	129.947	3.4	16	7.47	134	4.3	101	2.72	0.9	2.04	95	27.3	466	3.63	10.7	0.97	102.8	30	8.24	4.61	215	8	0.376
65	7	8	13	216	2033.2	329	113	58	1.69	20	20.3074	91	58	5.4	10.8	154.6	TYPE 1	POOR GLC CTRL	8.4	161	62.2	66.2	163	0.53	190.85	155.031	156.565	2.7	11.9	5.56	136	4.2	99.8	2.41	0.81	3.46	93	34.1	124	3.43	11.5	1.04	95.7	20	9.37	4.65	404	8.1	0.387
66	14	9	16	211	2059	289	78	67.5	1.72	25	22.8164	111	82	6.4	14.3	156.5	TYPE 1	SUFFICIENT GLC CONTROL	5.9	204.3	53.8	115.4	175.3	0.51	179.69	179.688	156.422	3	9.9	4.62	135	4.2	98.5	2.37	0.76	6.09	91	27.6	571	5.76	11.9	1.08	92.4	25	6.95	3.78	281	7.9	0.342
70	16	15	11	264	2014.8	329	65	69.7	1.57	26	28.277	106	65	9.5	11.2	124.4	TYPE 1	POOR GLC CTRL	8.7	158.5	73.8	45.2	197.6	0.44	190.58	213.192	184.006	2.8	16.6	7.75	136	4.3	99.6	2.27	0.74	21.7	95	26.1	245	4.61	9.9	0.9	111.1	26	12.74	3.93	349	7.3	0.333
42	12	21	6	454	1658.2	654	200	67.9	1.65	26	24.9403	117	75	14.1	14.4	54.3	TYPE 1	SUFFICIENT GLC CONTROL	5.8	96.8	75.2	16.5	25.6	0.57	159.15	160.319	136.489	4.4	16.3	7.61	140	4.1	103.7	2.38	0.72	1.01	99	30.4	385	4.09	10.4	0.95	105.8	26	8.91	4.47	208	8.3	0.389
43	12	33	6	343	1874.3	462	119	67.8	1.64	38	25.2082	115	75	10.8	11.5	104.3	TYPE 1	SUFFICIENT GLC CONTROL	5.6	126.3	66.8	44	77.6	0.56	144.79	145.79	128.977	2.2	24.8	11.58	139	3.8	104.3	2.29	0.78	2.71	78	32	245	4.3	11.8	1.07	93.2	38	7.68	4.74	194	7.4	0.365
45	13	25	2	343	1852.6	486	143	63.4	1.68	27	22.4632	112	75	11.4	12.8	93	TYPE 1	SUFFICIENT GLC CONTROL	5.6	198.8	93.6	91.1	70.7	0.5	168.09	169.155	157.557	3.2	15.1	7.05	135	4	103	2.35	0.76	1.23	93	29.7	268	4.37	11.3	1.03	97.3	27	7.4	3.92	214	7.4	0.337
48	11	27	3	235	2036.2	328	93	57.6	1.58	29	23.0732	80	50	9.8	12.5	113.5	TYPE 1	POOR GLC CTRL	7.1	176	92.8	73.5	48.4	0.61	123.47	123.738	123.447	2.6	24.9	11.63	137	4.2	101.3	2.33	0.77	1.22	91	25.5	256	2.9	10.9	0.99	100.9	29	7.27	4.14	212	7.7	0.366
68	16	24	7	381	1814.7	510	129	70.1	1.81	31	21.3974	101	62	13.6	13.2	85.8	TYPE 1	SUFFICIENT GLC CONTROL	4.4	164.7	78.2	69.3	86.1	0.51	176.62	176.873	149.739	3.2	30.9	14.43	137	4.2	103.6	2.32	0.69	1.3	84	25.9	533	5.28	10.9	0.99	100.9	31	9.05	3.73	242	7.2	0.321
12	13			794	1267	935	141	56.8	1.58	21	22.7528	101	63	8.9	12.6	77.5	non-DM	CTRL PREGNANCY	4.4	180.4	68.2	97.2	74.8	0.49	159.21	162.849	169.715	3.2	16.9	7.89	140	4.1	100.2	2.38	0.73	3.7	98	27.7	448	3.58	10.6	0.96	103.8	21	7.75	4.07	187	7.3	0.325
13	10			549	1592.8	683	134	69.2	1.63	26	26.0454	112	69	17.4	13.4	77.1	non-DM	CTRL PREGNANCY	4.6	257.7	59.7	171.8	131.1	0.55	167.36	169.33	142.232	3.4	14.2	6.63	137	3.9	98.5	2.39	0.76	11.59	96	33.1	347	5.07	11.1	1.01	99.1	26	14.67	4.46	251	8.6	0.37
14	10			557	1588.8	676	119	54.1	1.58	27	21.6712	89	62	7	13.3	78.5	non-DM	CTRL PREGNANCY	5.1	181.2	54.6	103	117.9	63	113.33	1.14557	0.59376	3	16.1	7.52	136	4	99.4	3.36	0.81	1.95	100	28.6	1051	4.7	14.6	1.32	75.3	27	7.7	4.1	314	7.6	0.343
15	12			407	1790.3	528	121	72.6	1.73	37	24.2574	107	62	12.1	18	81.8	non-DM	CTRL PREGNANCY	4.7	194.7	58	109.9	134.2	0.48	180.63	183.916	154.924	2.5	13.1	6.12	137	4.1	102	2.36	0.74	8.68	81	25.2	411	4.79	11.3	1.03	97.3	37	9.07	4.06	228	7.7	0.347
16	12			434	1743.4	574	140	51	1.69	34	17.8565	86	62	15	15	78.3	non-DM	CTRL PREGNANCY	4.9	200.4	103.8	76.3	101.3	0.59	107.15	108.171	124.212	3.4	19	8.87	135	4.4	100	2.37	0.8	2.17	92	26.4	948	3.63	11.4	1.04	96.5	34	8.62	3.83	210	7.4	0.356
17	12			427	1808.6	484	57	82.8	1.7	24	28.6505	115	73	11.8	13.3	88.9	non-DM	CTRL PREGNANCY	5.2	183	60.9	97.3	124	0.61	182.5	185.885	128.281	3.8	13.4	6.26	133	4.2	97.7	2.37	0.75	6.26	89	25.7	410	4.45	11.4	1.04	96.5	24	6.93	4.17	254	7.9	0.375
18	17			373	1804	536	163	51.6	1.55	31	21.4776	92	76	12.4	14.8	74.9	non-DM	CTRL PREGNANCY	4.6	190.4	100.6	73.3	82.4	0.48	166.21	138.332	160.59	2.7	12	5.6	138	4.1	101.7	2.29	0.76	2.72	90	29.6	773	3.9	11.1	1.01	99.1	31	10.52	3.66	193	7.1	0.325
19	17			439	1733.4	590	151	58.9	1.59	31	23.2981	112	73	6	10.4	73.8	non-DM	CTRL PREGNANCY	4	195.3	81.8	77.2	181.6	0.58	130.9	130.677	129.085	2	11.8	5.51	140	3.6	103.6	2.13	0.83	6.7	79	26.6	577	3.9	11.2	1.02	98.2	31	10.86	4.11	194	8	0.357
20	13			312	1903	446	134	61.1	1.74	26	20.181	109	65	8.3	15.7	73	non-DM	CTRL PREGNANCY	4.7	163.5	93.4	59.5	53.1	0.6	135.63	137.051	128.644	2	15.9	7.43	141	4.1	102.3	2.32	0.76	1.72	84	31.5	466	3.63	10.9	0.99	100.9	26	6.54	4.39	227	8.2	0.384
21	12			191	2046.7	325	134	66	1.67	28	23.6652	120	70	11.2	15.6	91	non-DM	CTRL PREGNANCY	5.3	172.4	85.8	74.3	61.7	0.53	129.73	164.654	146.228	2.5	23.4	10.93	136	4.3	100.7	2.36	0.79	2.08	92	26.6	1106	3.35	11.3	1.03	97.3	28	7.82	4.18	293	7.5	0.347
22	12			288	1975.1	376	88	59.3	1.72	34	20.0446	107	68	10.3	11.9	71.7	non-DM	CTRL PREGNANCY	4.6	146.7	76.1	52.1	92.6	0.53	139.31	140.014	140.576	3	20.3	9.48	138	4.3	104.5	2.32	0.78	0.76	84	25.4	630	2.93	11.4	1.04	96.5	34	8.27	4.16	191	7.5	0.358
23	12			351	1814	541	190	63.8	1.74	23	21.0728	112	60	7.6	11.7	81	non-DM	CTRL PREGNANCY	5	169.4	83.5	68.5	83.5	0.56	156.51	157.364	142.816	3.5	18.7	8.73	135	4.1	98.4	2.4	0.76	9.02	81	24.7	371	3.68	11.7	1.06	94	23	6.99	4.32	180	8	0.359
24	13			207	2083.1	284	77	46.5	1.56	29	19.1075	90	50	8.2	17.3	78.9	non-DM	CTRL PREGNANCY	5.2	203.3	157	31	76.5	0.52	116.38	117.181	148.416	2.7	20.6	9.62	134	3.9	97.6	2.34	0.74	0.76	100	25.3	2423	4.27	10.6	0.96	103.8	29	12.3	4.33	276	6.5	0.324
32	16			196	2100.7	262	66	110.2	1.67	32	39.5138	127	85	12.6	12.1	86.1	non-DM	CTRL PREGNANCY	4.9	212.6	150.1	35.8	133.7	0.51	275	275.5	148.777	2.6	16.7	7.8	138	4	103.2	2.22	0.77	3.95	78	26.1	1491	3.43	10	0.91	110	32	9.18	4.15	173	7.6	0.358
38	14			401	1796.9	512	111	87.9	1.67	33	31.5178	110	60	24.9	22.4	74.9	non-DM	CTRL PREGNANCY	5.1	153.2	67.2	73.4	62.9	0.51	220.44	217.715	147.85	2.4	9	4.2	137	4.1	99.6	2.27	0.74	13.28	88	28.5	439	6.33	11.3	1.03	97.3	33	6.92	4.63	186	8	0.391
[truncated: 20 more columns]
